# Supplementary material for: UV-Activated Au Modified TiO2/In2O3 Hollow Nanospheres for Formaldehyde Detection at Room Temperature
Source: Materials (Basel). 2023 May 26;16(11):4010. doi: 10.3390/ma16114010 (PMC10254182; doi:10.3390/ma16114010)
Supplement: Supplementary file 1 [file materials-16-04010-s001.zip]

Archive with 1 entries (1 files):
- materials-2390980-supplementary.pdf
